# Supplementary material for: A Scoping Review on Cognition in Myelodysplastic Syndromes: Advances and Challenges
Source: Med Sci (Basel). 2025 Feb 7;13(1):15. doi: 10.3390/medsci13010015 (PMC11843857; doi:10.3390/medsci13010015)
Supplement: Supplementary file 1 [file medsci-13-00015-s001.zip]

Archive with 1 entries (1 files):
- medsci-3416206-supplementary.pdf
